# Supplementary material for: Tissue-Specific Regulation of HNK-1 Biosynthesis by Bisecting GlcNAc
Source: Molecules. 2021 Aug 26;26(17):5176. doi: 10.3390/molecules26175176 (PMC8434142; doi:10.3390/molecules26175176)
Supplement: Supplementary file 1 [file molecules-26-05176-s001.zip]

Archive with 1 entries (1 files):
- molecules-1341288-supplementary.pdf
